# Supplementary material for: Utility of mosquito surveillance data for spatial prioritization of vector control against dengue viruses in three Brazilian cities
Source: Parasit Vectors. 2015 Feb 15;8:98. doi: 10.1186/s13071-015-0659-y (PMC4335543; doi:10.1186/s13071-015-0659-y)
Supplement: Additional file 1: Table S1. — The “Traps” spreadsheet show the city-wide mosquito counts and number of traps monitored for each week in each city. The “Neighborhoods” spread sheet gives the population size and total area (km2) for each neighborhood in each city. [file 13071_2015_659_MOESM1_ESM.xls]

## Sheet: Traps
Vitoria								Governador Valadaras								Sete Lagoas
			Count	Count	SD of count	SD of count					Count	Count	SD of count	SD of count					Count	Count	SD of count	SD of count
Year	Week	Time	Mosquitos	traps	Mosquitos	traps		Year	Week	Time	Mosquitos	traps	Mosquitos	traps		Year	Week	Time	Mosquitos	traps	Mosquitos	traps
		Mean	716.828	1391.58						Mean	212.511	373.014						Mean	95.413	411.203
		SD	342.521	32.013						SD	81.8436	50.3594						SD	72.3302	123.784
Weekly summary
2007	29	1	653	1310	9.67082	20.483		2009	11	1	132	243	3.1073	4.15823		2009	12	1	43	173	1.14337	3.70487
2007	30	2	667	1346	11.0042	20.5467		2009	12	2	104	302	2.41609	4.98334		2009	13	2	72	388	1.24555	3.32521
2007	31	3	751	1310	12.026	20.4572		2009	13	3	122	364	4.82347	5.15741		2009	14	3	48	285	1.17078	3.49076
2007	32	4	646	1310	11.065	20.4572		2009	14	4	66	222	1.79837	4.79598		2009	15	4	110	415	1.88938	3.52632
2007	33	5	630	1310	11.6315	20.4572		2009	15	5	166	305	3.13264	4.71753		2009	16	5	99	234	1.647	3.52701
2007	34	6	487	1310	9.16826	20.4572		2009	16	6	192	285	4.65507	5.32592		2009	17	6	134	380	2.43368	3.31874
2007	35	7	768	1310	11.5748	20.4572		2009	17	7	180	241	4.70296	5.57188		2009	18	7	112	443	1.77167	3.56752
2007	36	8	687	1310	11.4732	20.4572		2009	18	8	139	286	2.97845	4.84487		2009	19	8	117	473	1.75683	3.30248
2007	37	9	576	1309	10.6596	20.4656		2009	19	9	266	382	8.42934	5.52845		2009	20	9	95	472	1.43206	3.39595
2007	38	10	647	1310	10.2284	20.4572		2009	20	10	169	373	3.181	5.53526		2009	21	10	61	469	0.93001	3.31392
2007	39	11	1112	1310	17.8314	20.4572		2009	21	11	150	300	3.29262	5.15442		2009	22	11	72	462	1.1274	3.41569
2007	40	12	1058	1310	16.141	20.4572		2009	22	12	186	354	4.25322	5.57151		2009	23	12	32	318	0.615368	3.13432
2007	41	13	994	1310	16.7694	20.4572		2009	23	13	86	272	2.65817	6.17099		2009	24	13	63	474	1.01507	3.42415
2007	42	14	1072	1286	18.7366	20.5903		2009	24	14	158	305	4.38024	5.60175		2009	25	14	50	474	0.970845	3.37838
2007	43	15	816	1313	14.701	20.4359		2009	25	15	121	323	2.55488	4.54082		2009	26	15	33	475	0.67614	3.42397
2007	44	16	657	1384	10.5662	20.2827		2009	26	16	138	337	2.85322	5.27364		2009	27	16	48	481	0.789337	3.39236
2007	45	17	962	1383	15.9775	20.2906		2009	27	17	135	316	2.5697	5.06413		2009	28	17	28	475	0.715259	3.39264
2007	46	18	915	1313	18.7986	20.6564		2009	28	18	157	315	4.08845	4.91958		2009	29	18	39	490	0.766816	3.40376
2007	47	19	705	1383	13.0798	20.282		2009	29	19	162	285	3.66198	4.26697		2009	30	19	48	464	0.998441	3.37012
2007	48	20	520	1379	9.76111	20.3177		2009	30	20	200	317	3.64138	4.78098		2009	31	20	51	483	0.825508	3.42126
2007	49	21	655	1341	11.266	19.8142		2009	31	21	164	291	3.62331	5.31052		2009	32	21	46	434	0.845037	3.42738
2007	50	22	1152	1176	21.0395	18.5565		2009	32	22	187	405	3.59473	5.74518		2009	33	22	39	479	0.961486	3.34814
2007	51	23	1204	1210	25.197	17.9416		2009	33	23	184	407	3.03402	5.71056		2009	34	23	26	465	0.5939	3.31503
2007	52	24	1271	1338	20.4866	19.0873		2009	34	24	142	392	2.78889	5.82358		2009	35	24	17	473	0.413827	3.42866
2008	1	25	1604	1393	24.5571	20.2305		2009	35	25	149	373	3.3388	5.8293		2009	36	25	46	421	0.775847	3.46282
2008	2	26	1208	1380	18.7347	19.6703		2009	36	26	239	380	4.48298	5.48547		2009	37	26	60	478	1.03521	3.44312
2008	3	27	1031	1367	19.0859	19.0246		2009	37	27	269	409	5.47973	5.72444		2009	38	27	60	485	1.09658	3.4289
2008	4	28	1318	1395	19.8448	20.1024		2009	38	28	208	347	4.25074	5.51709		2009	39	28	51	489	0.931869	3.4178
2008	5	29	843	1385	15.035	19.3944		2009	39	29	217	388	4.81624	5.50161		2009	40	29	45	454	0.938531	3.43455
2008	6	30	858	1364	14.9993	19.8015		2009	40	30	216	405	3.87342	5.69647		2009	41	30	84	453	1.53668	3.45257
2008	7	31	909	1380	17.0262	19.2248		2009	41	31	168	383	3.45006	5.84092		2009	42	31	64	484	1.1523	3.40953
2008	8	32	1654	1402	28.5027	20.1722		2009	42	32	182	411	3.68782	5.80908		2009	43	32	68	491	1.47625	3.40353
2008	9	33	1246	1402	22.3189	20.1722		2009	43	33	84	253	2.67934	5.83181		2009	44	33	94	480	1.61819	3.39991
2008	10	34	894	1402	16.8264	20.1722		2009	44	34	137	402	2.20881	5.76519		2009	45	34	127	489	1.85869	3.39009
2008	11	35	1572	1402	31.5228	20.1722		2009	45	35	235	404	6.0794	5.73954		2009	46	35	134	485	2.16976	3.4289
2008	12	36	1275	1402	23.0862	20.1722		2009	46	36	244	404	4.71709	5.61246		2009	47	36	278	494	4.88408	3.38828
2008	13	37	1081	1402	17.4891	20.1722		2009	47	37	252	404	5.18865	5.67636		2009	48	37	166	488	2.92404	3.41336
2008	14	38	871	1402	13.1764	20.1722		2009	48	38	289	402	7.66696	5.71091		2009	49	38	79	434	1.57437	3.49841
2008	15	39	740	1402	10.7444	20.1722		2009	49	39	152	375	3.41081	5.33178		2009	50	39	127	487	2.28702	3.422
2008	16	40	1049	1402	17.7806	20.1722		2009	50	40	370	370	7.8101	5.37466		2009	51	40	124	326	2.06807	3.17921
2008	17	41	1182	1402	18.9193	20.1722		2009	51	41	213	277	5.28118	4.32034		2009	52	41	0	1	0	0.707107
2008	18	42	985	1402	14.734	20.1722		2009	52	42	177	295	4.99846	4.9206		2010	1	42	264	488	3.90383	3.41336
2008	19	43	853	1402	15.3198	20.1722		2010	1	43	412	378	8.77902	5.33073		2010	2	43	184	488	3.19538	3.41336
2008	20	44	685	1402	11.6298	20.1722		2010	2	44	603	377	13.2045	5.37125		2010	3	44	240	493	3.83621	3.39398
2008	21	45	379	1402	6.46799	20.1722		2010	3	45	358	386	7.8802	5.79704		2010	4	45	163	489	2.48169	3.41504
2008	22	46	549	1402	9.65648	20.1722		2010	4	46	335	403	5.61034	5.73385		2010	5	46	284	491	3.99671	3.40076
2008	23	47	498	1402	8.36279	20.1722		2010	5	47	374	364	8.80879	4.87499		2010	6	47	254	485	3.20139	3.41561
2008	24	48	425	1402	7.90541	20.1722		2010	6	48	328	391	7.72259	5.47599		2010	7	48	199	386	2.80574	3.55377
2008	25	49	768	1402	13.1559	20.1722		2010	7	49	252	276	7.63321	5.68038		2010	8	49	210	488	3.14103	3.41336
2008	26	50	709	1402	12.1758	20.1722		2010	8	50	304	378	7.79043	5.41855		2010	9	50	104	491	1.71811	3.37773
2008	27	51	373	1402	6.68595	20.1722		2010	9	51	222	380	4.76934	5.55996		2010	10	51	104	489	1.73973	3.41504
2008	28	52	434	1402	6.84242	20.1722		2010	10	52	121	381	3.11186	5.53335		2010	11	52	200	489	2.7778	3.41504
2008	29	53	356	1402	5.97086	20.1722		2010	11	53	219	341	4.95154	5.08571		2010	12	53	162	488	2.54125	3.41336
2008	30	54	500	1402	8.20898	20.1722		2010	12	54	248	289	7.86188	5.65039		2010	13	54	110	339	1.91883	2.82952
2008	31	55	548	1402	10.3113	20.1722		2010	13	55	258	323	6.82589	5.24315		2010	14	55	206	484	2.95618	3.43202
2008	32	56	525	1402	9.04941	20.1722		2010	14	56	301	362	7.95607	5.33605		2010	15	56	142	492	2.16017	3.3866
2008	33	57	454	1402	7.45598	20.1722		2010	15	57	227	316	6.28521	6.0624		2010	16	57	197	487	2.56442	3.422
2008	34	58	533	1402	10.454	20.1722		2010	16	58	348	408	6.4261	5.7618		2010	17	58	144	491	2.16601	3.38602
2008	35	59	438	1402	9.28242	20.1722		2010	17	59	300	371	6.14841	5.51451		2010	18	59	99	485	1.66394	3.43081
2008	36	60	423	1402	7.75406	20.1722		2010	18	60	305	404	6.64248	5.76235		2010	19	60	112	494	1.91856	3.38828
2008	37	61	694	1401	12.1311	20.1797		2010	19	61	235	403	4.68606	5.72527		2010	20	61	76	487	1.29166	3.40246
2008	38	62	557	1402	10.8244	20.1722		2010	20	62	171	404	4.35018	5.78839		2010	21	62	101	494	1.47422	3.38828
2008	39	63	416	1402	7.80037	20.1722		2010	21	63	213	399	5.48437	5.7084		2010	22	63	47	306	0.940005	3.01689
2008	40	64	489	1402	9.94357	20.1722		2010	22	64	204	277	6.24219	5.62013		2010	23	64	103	493	1.59077	3.36911
2008	41	65	661	1403	14.2323	20.2596		2010	23	65	258	404	5.25586	5.73097		2010	24	65	69	481	1.13942	3.39621
2008	42	66	451	1402	8.1564	20.1722		2010	24	66	271	371	5.99106	5.54931		2010	25	66	50	492	0.921457	3.39139
2008	43	67	455	1402	8.88566	20.1722		2010	25	67	187	374	4.3964	5.49804		2010	26	67	38	485	0.75275	3.37113
2008	44	68	1171	1402	17.9043	20.1722		2010	26	68	191	343	5.15957	5.85303		2010	27	68	37	491	0.8107	3.40076
2008	45	69	972	1402	14.4909	20.1722		2010	27	69	243	371	5.29527	5.75506		2010	28	69	41	486	0.954258	3.41668
2008	46	70	724	1402	11.5939	20.1722		2010	28	70	215	408	5.0247	5.75326		2010	29	70	51	494	0.990217	3.38828
2008	47	71	584	1402	10.429	20.1722		2010	29	71	237	396	5.30162	5.84605		2010	30	71	45	488	0.833022	3.41336
2008	48	72	300	1402	5.4027	20.1722		2010	30	72	228	386	5.3739	5.39358		2010	31	72	31	494	0.670485	3.38828
2008	49	73	423	1402	8.33851	20.1722		2010	31	73	247	405	4.63074	5.73595		2010	32	73	46	489	0.822621	3.41027
2008	50	74	822	1402	13.7786	20.1722		2010	32	74	180	390	4.85016	5.75696		2010	33	74	25	495	0.504308	3.3853
2008	51	75	960	1402	13.8574	20.1722		2010	33	75	190	399	4.67141	5.65286		2010	34	75	33	489	0.689824	3.41027
2008	52	76	705	1403	8.85926	20.2596		2010	34	76	177	402	3.9588	5.72811		2010	35	76	31	492	0.627276	3.39772
2008	53	77	521	1407	7.46142	20.1889		2010	35	77	152	374	3.87007	5.54219		2010	36	77	31	363	0.886566	3.22608
2009	1	78	1224	1402	17.0065	20.1722		2010	36	78	197	372	5.82819	5.88822		2010	37	78	38	499	0.701331	3.4929
2009	2	79	798	1402	10.8162	20.1722		2010	37	79	313	403	9.23629	5.69944		2010	38	79	37	493	0.75085	3.51877
2009	3	80	1518	1403	20.3449	20.1868		2010	38	80	167	398	4.62321	5.79542		2010	39	80	52	495	1.0893	3.5115
2009	4	81	802	1402	10.6403	20.1722		2010	39	81	271	409	7.60051	5.77007		2010	40	81	16	493	0.449607	3.51877
2009	5	82	1020	1402	13.785	20.1722		2010	40	82	159	371	4.85422	5.9453		2010	41	82	30	335	0.681303	3.16797
2009	6	83	1375	1402	20.5928	20.1722		2010	41	83	201	324	5.30248	6.11849		2010	42	83	64	492	1.49164	3.51375
2009	7	84	863	1402	14.6263	20.1722		2010	42	84	164	407	4.32691	5.8017		2010	43	84	95	493	1.52068	3.50506
2009	8	85	676	1402	9.49892	20.1722		2010	43	85	167	342	4.76304	6.25663		2010	44	85	39	312	0.766816	2.89198
2009	9	86	825	1402	13.5377	20.1722		2010	44	86	129	296	4.31021	5.51722		2010	45	86	65	499	1.43351	3.4929
2009	10	87	1062	1402	18.1399	20.1722		2010	45	87	122	409	3.01303	5.20262		2010	46	87	61	451	0.959684	3.30809
2009	11	88	814	1401	14.8157	20.1442		2010	46	88	138	382	4.74838	5.57506		2010	47	88	138	499	2.04086	3.4929
2009	12	89	473	1406	7.88939	20.2539		2010	47	89	285	415	7.07481	5.74073		2010	48	89	173	493	2.51329	3.51877
2009	13	90	436	1408	7.82182	20.3248		2010	48	90	227	354	5.47758	5.42473		2010	49	90	166	476	2.61708	3.38764
2009	14	91	559	1425	9.26822	20.4688		2010	49	91	243	395	6.2831	5.74632		2010	50	91	222	409	3.29495	2.98113
2009	15	92	767	1458	10.6765	20.5776		2010	50	92	313	427	6.79589	5.67332		2010	51	92	246	395	3.16179	2.71056
2009	16	93	846	1416	10.9465	20.2858		2010	51	93	325	406	7.22409	5.57266		2010	52	93	0	0	0	0
2009	17	94	578	1408	8.47695	20.2108		2010	52	94	147	286	4.85823	4.6674		2011	1	94	128	425	1.80936	2.87522
2009	18	95	778	1400	11.1195	20.1845		2011	1	95	133	355	4.24791	5.57356		2011	2	95	192	490	2.43929	3.49403
2009	19	96	898	1402	12.8357	20.1722		2011	2	96	236	327	8.78488	5.71376		2011	3	96	124	496	1.7011	3.50577
2009	20	97	892	1402	12.3557	20.1722		2011	3	97	264	338	7.21517	5.29596		2011	4	97	325	493	4.14345	3.51877
2009	21	98	672	1404	8.16128	20.2508		2011	4	98	337	405	9.36899	5.57851		2011	5	98	320	498	4.10362	3.49855
2009	22	99	692	1402	9.62201	20.1722		2011	5	99	390	402	9.75	5.36736		2011	6	99	224	493	2.83405	3.51877
2009	23	100	448	1406	6.74632	20.1763		2011	6	100	286	384	7.59893	5.3244		2011	7	100	195	499	2.01145	3.4929
2009	24	101	381	1402	5.78152	20.1675		2011	7	101	274	410	7.02116	5.7071		2011	8	101	140	493	2.14545	3.51877
2009	25	102	251	1403	4.80004	20.164		2011	8	102	260	406	6.33196	5.58689		2011	9	102	99	498	1.62415	3.49588
2009	26	103	345	1402	5.73515	20.1722		2011	9	103	112	395	2.8035	5.37679		2011	10	103	13	162	0.575474	3.00325
2009	27	104	466	1402	8.08952	20.1722		2011	10	104	56	258	1.66655	4.88508		2011	11	104	45	434	1.00582	3.63022
2009	28	105	479	1402	7.57823	20.1722		2011	11	105	52	342	1.80451	5.105		2011	12	105	96	493	1.49974	3.51877
2009	29	106	329	1402	5.58689	20.1722		2011	12	106	237	419	7.96365	5.58038		2011	13	106	231	499	4.13659	3.4929
2009	30	107	371	1402	5.89753	20.1722		2011	13	107	389	424	11.6062	5.70575		2011	14	107	178	493	2.77275	3.51877
2009	31	108	384	1402	5.77263	20.1722		2011	14	108	169	413	4.03423	5.7843		2011	15	108	122	493	2.04662	3.51877
2009	32	109	464	1403	7.37544	20.2596		2011	15	109	153	419	3.66756	5.69581		2011	16	109	78	287	1.65102	2.44446
2009	33	110	318	1402	4.76428	20.1722		2011	16	110	250	379	8.06464	5.85262		2011	17	110	260	479	3.9079	3.5181
2009	34	111	218	1402	3.62116	20.1722		2011	17	111	361	418	11.322	5.66238		2011	18	111	195	489	2.56307	3.53507
2009	35	112	284	1402	4.30993	20.1722		2011	18	112	249	412	7.17323	5.70906		2011	19	112	123	496	1.89173	3.50577
2009	36	113	634	1402	10.6114	20.1722		2011	19	113	250	405	8.11871	5.79664		2011	20	113	89	489	1.45222	3.5202
2009	37	114	655	1416	10.4044	20.2083		2011	20	114	188	412	4.98787	5.72345		2011	21	114	52	498	0.82577	3.49855
2009	38	115	515	1402	8.78779	20.1669		2011	21	115	148	416	4.68544	5.7264		2011	22	115	85	493	1.39459	3.51877
2009	39	116	448	1402	6.47025	20.1722		2011	22	116	146	419	4.23169	5.74022		2011	23	116	77	496	1.38112	3.50577
2009	40	117	498	1419	8.5165	20.4389		2011	23	117	142	420	4.59243	5.72623		2011	24	117	24	306	0.601141	2.8361
2009	41	118	573	1402	10.5378	20.1722		2011	24	118	113	418	3.71348	5.7426		2011	25	118	48	308	1.1384	3.14066
2009	42	119	439	1402	8.91354	20.1722		2011	25	119	80	277	2.61468	5.23182		2011	26	119	71	363	1.57766	3.3788
2009	43	120	382	1310	10.2783	20.9175		2011	26	120	105	424	3.0295	5.70575		2011	27	120	37	236	0.968302	4.00809
2009	44	121	283	1404	5.86693	20.1129		2011	27	121	193	417	4.70362	5.73486		2011	28	121	39	192	0.961486	3.10799
2009	45	122	736	1403	12.8575	20.1721		2011	28	122	178	422	4.25469	5.65607		2011	29	122	60	236	1.2922	4.00809
2009	46	123	1097	1402	15.6359	20.1722		2011	29	123	166	424	3.66585	5.70575		2011	30	123	26	260	0.734597	3.08168
2009	47	124	1011	1404	15.1473	20.1652		2011	30	124	164	420	3.76708	5.47396		2011	31	124	50	236	1.29287	4.00809
2009	48	125	899	1402	13.9618	20.1722		2011	31	125	141	424	3.29568	5.70575		2011	32	125	39	231	0.990217	2.8665
2009	49	126	593	1404	10.7303	20.1793		2011	32	126	193	424	4.93067	5.70575		2011	33	126	36	161	1.0678	3.08888
2009	50	127	743	1406	12.0743	20.2732		2011	33	127	266	424	7.03945	5.70575		2011	34	127	28	227	0.660931	2.90582
2009	51	128	599	1402	8.86306	20.1722		2011	34	128	166	420	5.08069	5.70123		2011	35	128	102	198	2.54615	4.16652
2009	52	129	720	1398	12.18	20.1773		2011	35	129	219	423	5.38972	5.70885		2011	36	129	41	166	1.09132	4.44335
2010	1	130	856	1402	15.173	20.1722		2011	36	130	264	413	7.77793	5.79705		2011	37	130	39	158	1.23393	4.44843
2010	2	131	1427	1402	23.9498	20.1722		2011	37	131	302	424	6.29591	5.70575		2011	38	131	54	185	1.51318	4.59126
2010	3	132	1499	1401	26.0869	20.1583		2011	38	132	360	423	13.2288	5.70329		2011	39	132	38	170	1.2404	4.53777
2010	4	133	1291	1401	22.7746	20.1442		2011	39	133	188	421	5.01287	5.56008		2011	40	133	45	167	1.5715	4.59147
2010	5	134	1075	1402	22.0217	20.1722		2011	40	134	225	424	7.74612	5.70575		2011	41	134	33	170	1.30748	4.53777
2010	6	135	1071	1402	20.9224	20.1722		2011	41	135	206	424	6.81352	5.70575		2011	42	135	41	164	1.34455	4.51613
2010	7	136	761	1402	17.5489	20.1722		2011	42	136	223	424	7.03778	5.70575		2011	43	136	21	129	0.754529	4.22016
2010	8	137	623	1402	14.5221	20.1722		2011	43	137	115	424	3.64336	5.70575		2011	44	137	31	80	1.31171	2.99455
2010	9	138	573	1394	10.9725	20.1374		2011	44	138	210	419	7.43255	5.74794		2011	45	138	108	209	2.94498	4.31151
2010	10	139	346	1402	7.19965	20.1722		2011	45	139	191	424	5.08637	5.70575
2010	11	140	1045	1402	18.5657	20.1722
2010	12	141	1260	1402	19.1728	20.1722
2010	13	142	1096	1402	19.8847	20.1722
2010	14	143	683	1402	9.71843	20.1722
2010	15	144	857	1401	12.2222	20.0851
2010	16	145	777	1402	11.6569	20.1722
2010	17	146	1262	1402	17.8124	20.1722
2010	18	147	1029	1402	16.5501	20.1722
2010	19	148	790	1402	11.2374	20.1722
2010	20	149	1091	1402	15.4179	20.1722
2010	21	150	645	1401	9.24004	20.1784
2010	22	151	581	1402	9.02114	20.1722
2010	23	152	517	1402	7.21218	20.1722
2010	24	153	724	1402	9.69047	20.1722
2010	25	154	761	1401	10.5353	20.1697
2010	26	155	565	1395	7.45678	20.1963
2010	27	156	322	1402	4.04292	20.1722
2010	28	157	280	1402	4.72296	20.1722
2010	29	158	482	1404	6.74672	20.2041
2010	30	159	582	1402	7.42683	20.1722
2010	31	160	635	1402	8.13291	20.1722
2010	32	161	873	1402	11.8853	20.1722
2010	33	162	562	1402	7.47315	20.1722
2010	34	163	515	1402	6.35511	20.1722
2010	35	164	557	1402	8.89302	20.1722
2010	36	165	499	1400	6.87434	20.1879
2010	37	166	394	1402	5.73065	20.1722
2010	38	167	486	1402	6.68471	20.1722
2010	39	168	670	1401	9.5625	20.1837
2010	40	169	570	1400	8.74411	20.1698
2010	41	170	581	1402	7.99678	20.1722
2010	42	171	442	1402	6.47985	20.1722
2010	43	172	559	1402	7.84011	20.1722
2010	44	173	353	1402	5.68015	20.1722
2010	45	174	275	1402	4.70576	20.1722
2010	46	175	290	1400	4.49123	20.0879
2010	47	176	441	1391	7.2328	20.1942
2010	48	177	730	1401	11.3808	20.175
2010	49	178	2150	1401	28.4834	20.1717
2010	50	179	1894	1399	25.8489	20.1973
2010	51	180	1504	1402	22.6393	20.1722
2010	52	181	750	1402	11.3149	20.1722
2011	1	182	548	1402	8.53922	20.1722
2011	2	183	1141	1402	16.3288	20.1722
2011	3	184	1284	1402	18.4354	20.1722
2011	4	185	891	1403	12.9614	20.1948
2011	5	186	1452	1402	22.1315	20.1722
2011	6	187	1453	1402	21.9285	20.1722
2011	7	188	1188	1402	18.8013	20.1722
2011	8	189	824	1326	10.4072	14.898
2011	9	190	920	1401	16.19	20.0851
2011	10	191	680	1402	9.15679	20.1722
2011	11	192	324	1399	4.69951	20.1592
2011	12	193	650	1402	8.90541	20.1722
2011	13	194	1549	1398	21.4725	20.1807
2011	14	195	1334	1402	19.8932	20.1722
2011	15	196	1117	1401	13.5652	20.1697
2011	16	197	1317	1400	17.2965	19.9982
2011	17	198	969	1400	13.0702	20.1785
2011	18	199	659	1394	9.2857	20.2345
2011	19	200	915	1402	11.5267	20.1722
2011	20	201	843	1401	11.3992	20.179
2011	21	202	456	1402	5.93833	20.1722
2011	22	203	413	1402	6.53757	20.1722
2011	23	204	427	1401	6.08048	20.169
2011	24	205	477	1402	7.47724	20.1722
2011	25	206	370	1402	4.97652	20.1722
2011	26	207	335	1402	4.99279	20.1722
2011	27	208	396	1401	5.80671	20.1784
2011	28	209	361	1396	4.70679	20.1996
2011	29	210	397	1402	5.01019	20.1722
2011	30	211	307	1398	4.55944	20.1418
2011	31	212	437	1398	6.21327	20.2061
2011	32	213	427	1399	6.99609	20.1839
2011	33	214	446	1398	5.63266	20.1398
2011	34	215	446	1402	6.33073	20.1722
2011	35	216	318	1399	4.27703	20.1491
2011	36	217	344	1399	5.56313	20.0913
2011	37	218	401	1392	5.56653	20.2959
2011	38	219	299	1402	5.39392	20.1689
2011	39	220	261	1399	3.56545	20.1625
2011	40	221	319	1401	5.02989	20.1697
2011	41	222	240	1402	3.89386	20.1722
2011	42	223	255	1393	4.91825	20.1904
2011	43	224	340	1380	6.25881	20.3587
2011	44	225	619	1395	8.42149	20.1783
2011	45	226	710	1395	9.83971	20.1709
2011	46	227	842	1402	12.395	20.1722
2011	47	228	380	1398	5.19702	20.2008
2011	48	229	242	1401	4.01878	20.181
2011	49	230	257	1402	4.01071	20.1722
2011	50	231	462	1402	6.54514	20.1722
2011	51	232	966	1390	11.9736	20.1517
2011	52	233	1591	1397	18.8237	20.1459
2012	1	234	552	1396	8.98894	20.1655
2012	2	235	323	1401	5.25299	20.163
2012	3	236	784	1400	9.56103	20.1383
2012	4	237	1320	1401	17.6084	20.1683
2012	5	238	931	1402	11.7279	20.1722
2012	6	239	990	1401	10.5587	20.1784
2012	7	240	1043	1402	14.5854	20.1722
2012	8	241	605	1364	7.77962	17.098
2012	9	242	733	1400	10.4695	20.1691
2012	10	243	1028	1398	14.0854	20.1271
2012	11	244	712	1397	9.56397	20.156
2012	12	245	604	1401	7.57466	20.1743
2012	13	246	796	1400	10.2363	20.1523
2012	14	247	587	1384	9.01191	20.2537
2012	15	248	733	1402	10.9057	20.1722
2012	16	249	708	1385	10.2868	18.9383
2012	17	250	717	1398	10.4858	20.1391
2012	18	251	862	1401	13.7618	20.1817
2012	19	252	475	1400	8.18095	20.1691
2012	20	253	373	1400	6.48485	20.1771
2012	21	254	255	1400	3.92841	20.1771
2012	22	255	425	1399	5.41103	20.1558
2012	23	256	734	1400	10.0489	20.157
2012	24	257	732	1400	12.0862	20.1838
2012	25	258	522	1396	7.42792	20.1588
2012	26	259	738	1401	9.6072	20.1804
2012	27	260	524	1195	7.816	21.1717
2012	28	261	655	1377	8.52985	20.3004
2012	29	262	448	1401	6.52226	20.1589
2012	30	263	468	1396	6.57769	20.1882
2012	31	264	503	1401	7.64017	20.1817
2012	32	265	317	1398	4.93664	20.2191
2012	33	266	306	1398	4.81203	20.1767
2012	34	267	279	1400	4.40381	20.1785

## Sheet: Neighborhoods
Vitoria				Governador Valadares				Sete Lagoas
Total	305973	35.563		Total	223294	204.416		Total	146626	25.4053
Mean	4079.64	0.474174			3435.29	3.14486			1999.72	0.365091
2 SE	1614.31	0.112188			861.544	4.68637			327.304	0.0639315
RG	Population	Area (km2)		RG	Population	Area (km2)		RG	Population	Area (km2)
1	1392	0.135511		1	1193	0.201155		1	723	0.260316
2	1605	0.194899		2	5057	0.822834		2	2986	0.546944
3	578	0.0530837		3	1589	0.498921		3	2092	0.149576
4	15238	0.944348		4	1008	1.88239		4	1869	0.441666
5	1524	0.192685		5	2246	0.536154		5	2908	0.245778
6	4048	0.293936		6	7074	1.77616		6	4281	0.411068
7	2363	0.120266		7	8265	1.38984		7	684	0.0810011
8	405	0.065678		8	2902	0.647946		8	3556	0.677987
9	1196	0.111062		9	2446	0.346824		9	4348	0.711266
10	3855	0.571555		10	2435	0.254319		10	4514	0.228049
11	715	0.149172		11	2640	0.942377		11	4024	0.823344
12	266	0.0450942		12	9065	1.20228		12	1932	0.276879
13	4487	0.351794		13	4624.14	0.574797		13	891	0.455869
14	5365	0.26491		14	3717	0.395747		14	935	0.576355
15	2052	0.261449		15	7235	0.425253		15	2272	0.313547
16	3262	0.941319		16	3398	0.358895		16	738	0.338291
17	4273	0.639646		17	11158	2.16034		17	2000	0.357182
18	1018	0.328746		18	3819	0.288115		18	6943	0.741303
19	3866	0.531125		19	7471	1.17215		19	1817	0.268827
20	411	0.301248		20	1009	0.809255		20	1118	0.191224
21	1680	0.329961		21	1676	0.363719		21	1065	0.241491
22	4735	0.380662		22	2424	0.280871		22	1082	0.0341266
23	4413	0.936124		23	2061	0.230259		23	1372	0.169178
24	2572	0.177343		24	12788	1.39358		24	2868	0.454428
25	3014	1.24731		25	2458.17	0.434473		25	2738	0.262326
26	3367	0.412072		26	9744	0.888634		26	1351	0.129552
27	1794	0.594912		27	2381	2.86661		27	1560	0.0893803
28	1163	0.384055		28	3428.25	0.876698		28	1144	0.219404
29	920	0.35535		29	3989	1.37906		29	2187	0.979482
30	2098	0.407273		30	3338	0.212696		30	1604	0.109873
31	2640	0.343893		31	4080	0.271064		31	2240	0.349594
32	2145	0.203874		32	1002.81	0.68111		32	1756	0.106404
33	1090	0.200887		33	19687	3.64635		33	2748	0.552403
34	456	0.0792104		34	2056	2.14058		34	1203	0.404096
35	14961	1.11897		35	2442	0.308332		35	582	0.258306
36	4705	0.301069		36	1922.02	0.650735		36	3421	0.546728
37	3372	0.168528		37	1400	0.169992		37	2298	0.354687
38	4927	1.03498		38	2667	0.263339		38	659	0.0687828
39	1186	0.34343		39	1491	1.18602		39	907	0.156991
40	1571	0.170981		40	731	0.166463		40	1660	0.207131
41	2364	0.256748		41	472	1.21208		41	480	0.934951
42	912	0.20664		42	664	0.528864		42	710	0.0120028
43	7237	0.358439		43	139	0.426878		43	256	0.102663
44	2393	0.304389		44	1425.91	3.02017		44	4052	0.224532
45	6179	0.52375		45	6280.62	0.527961		45	967	0.108337
46	899	0.0732753		46	3571	0.26824		46	683	0.0707576
47	7597	0.493822		47	894.986	3.33302		47	881	0.149595
48	1668	1.0879		48	973	0.349908		48	1502	0.14592
49	2141	0.331831		49	4	0.126449		49	2714	0.353931
50	3237	0.524394		50	27	1.24062		50	1151	0.28709
51	773	0.125447		51	293	0.299158		51	438	0.183628
52	2779	0.196213		52	5373	0.629629		52	631	0.207353
53	2788	0.422019		53	3859	0.612074		53	188	0.445744
54	4268	1.291		54	420	1.05409		54	949	0.236184
55	456	0.0995681		55	2667	1.65419		55	2471	0.316353
56	2192	0.339962		56	1442	151.813		56	4328	0.559804
57	1411	0.119074		57	1998.01	0.0462193		57	2746	0.824885
58	4180	1.00012		58	2652.88	0.0703381		58	2623	1.44457
59	2472	0.316125		59	1878.36	0.25767		59	2327	0.395206
60	2745	0.554137		60	1787.13	0.229763		60	4999	1.02925
61	2360	0.125085		61	8457	0.706893		61	2854	0.485253
62	5372	1.05152		62	2231.31	0.510787		62	2252	0.17098
63	1480	0.0943067		63	1320.6	0.0585806		63	1680	0.104184
64	3919	0.340531		64	2691.88	0.0579535		64	2170	0.0434014
65	1112	0.136027		65	1653.73	0.285183		65	2106	0.262568
66	1784	2.35806						66	266	0.246373
67	1186	0.197633						67	1344	0.161529
68	42393	2.60744						68	2652	0.0417733
69	41734	1.46656						69	1296	0.354077
70	10405	0.555517						70	1129	0.101362
71	9749	1.35263						71	3870	0.395949
72	1462	0.130836						72	694	0.384926
73	445	0.240413						73	1252	0.499706
74	2071	0.13685						74	1264	0.240191
75	1082	0.456366						75	1625	0.0893962
								76	4206	1.99446
								77	579	0.129153
								78	501	0.278055
								79	6284	0.731973
								80	6071	0.925683
								81	2124	0.555661
								82	2901	0.0757829
								83	679	0.501401
								84	181	0.427719
								85	1762	0.360998
								86	1098	0.449091
								87	2686	0.647223
								88	3747	0.485856
								89	4204	0.157115
								90	1735	0.326012
								91	1283.41	0.0618502
								92	1503	0.0718823
								93	1300.33	0.0529456
								94	2428	0.342788
								95	2369	0.452531
								96	352	1.07097
								97	533	0.121944
								98	820	0.152555
